# Supplementary material for: Vaccination with a Human Papillomavirus L2 Multimer Provides Broad Protection against 17 Human Papillomavirus Types in the Mouse Cervicovaginal Challenge Model
Source: Vaccines (Basel). 2024 Jun 20;12(6):689. doi: 10.3390/vaccines12060689 (PMC11209485; doi:10.3390/vaccines12060689)
Supplement: Supplementary file 1 [file vaccines-12-00689-s001.zip]

Archive with 1 entries (1 files):
- vaccines-2999501-supplementary.pdf
